# Supplementary material for: Ergosterol as a natural modulator of intestinal cholesterol absorption via NPC1L1: an in silico insight into hypercholesterolemia
Source: Front Bioinform. 2026 Apr 10;6:1734995. doi: 10.3389/fbinf.2026.1734995 (PMC13106451; doi:10.3389/fbinf.2026.1734995)
Supplement: Supplementary file 2 [file Table1.xlsx]

## Sheet: Sheet2
Supplemetary table 1: ADMET analysis of Ezetimibe and Ergosterol in complex with NPC1L1
Properties	Ezetimibe	Cholesterol	Ergosterol
Molecular Weight	409.432	386.664	396.659
LogP	4.8883	7.3887	7.3308
#Rotatable Bonds	6	5	4
#Acceptors	3	1	1
#Donors	2	1	1
Surface Area	172.57	174.309	179.295
Water solubility	-5.288	-6.65	-6.696
Caco2 permeability	1.641	1.195	1.218
Intestinal absorption (human)	91.013	93.937	95.41
Skin Permeability	-2.747	-2.794	-2.811
P-glycoprotein substrate	Yes	No	No
P-glycoprotein I inhibitor	Yes	No	Yes
P-glycoprotein II inhibitor	Yes	Yes	Yes
VDss (human)	-0.436	0.244	0.272
Fraction unbound (human)	0	0	0
BBB permeability	-0.017	0.763	0.764
CNS permeability	-1.992	-1.75	-1.752
CYP2D6 substrate	No	No	No
CYP3A4 substrate	Yes	Yes	Yes
CYP1A2 inhibitior	No	No	No
CYP2C19 inhibitior	Yes	No	No
CYP2C9 inhibitior	Yes	No	No
CYP2D6 inhibitior	No	No	No
CYP3A4 inhibitior	Yes	No	No
Total Clearance	-0.334	0.589	0.564
Renal OCT2 substrate	No	No	No
AMES toxicity	No	No	No
Max. tolerated dose (human)	-0.092	-0.74	-0.691
hERG I inhibitor	No	No	No
hERG II inhibitor	Yes	Yes	Yes
Oral Rat Acute Toxicity (LD50)	2.172	2.299	2.255
Oral Rat Chronic Toxicity (LOAEL)	2.164	0.925	0.883
Hepatotoxicity	Yes	No	No
Skin Sensitisation	No	No	No
T.Pyriformis toxicity	0.343	0.501	0.517
Minnow toxicity	-1.016	-1.582	-1.637
